# Supplementary material for: “Up” or “down” that makes the difference. How giant honeybees (Apis dorsata) see the world
Source: PLoS One. 2017 Nov 30;12(11):e0185325. doi: 10.1371/journal.pone.0185325 (PMC5708602; doi:10.1371/journal.pone.0185325)
Supplement: S1 File — (XLSX) [file pone.0185325.s001.xlsx]

## Sheet: Tabelle1
	A	B	C	D	E	F	G
1	colony #	date	time	day time	disc size (d=cm)	# attacks (up movement)	# attacks (down movement)
2	1	2/19/2011	14:26 - 14:39	afternoon	50	0	0
3	1	2/19/2011	14:26 - 14:39	afternoon	50	0	0
4	1	2/19/2011	14:26 - 14:39	afternoon	50	0	0
5	1	2/19/2011	14:26 - 14:39	afternoon	50	2	0
6	1	2/19/2011	14:26 - 14:39	afternoon	50	3	0
7	1	2/19/2011	14:26 - 14:39	afternoon	50	4	0
8	1	2/19/2011	14:26 - 14:39	afternoon	50	5	0
9	1	2/19/2011	14:26 - 14:39	afternoon	50	7	0
10	1	2/19/2011	14:26 - 14:39	afternoon	50	5	1
11	1	2/19/2011	14:26 - 14:39	afternoon	50	4	0
12	1	2/19/2011	14:44-14:56	afternoon	8	0	0
13	1	2/19/2011	14:44-14:56	afternoon	8	2	0
14	1	2/19/2011	14:44-14:56	afternoon	8	2	1
15	1	2/19/2011	14:44-14:56	afternoon	8	2	0
16	1	2/19/2011	14:44-14:56	afternoon	8	0	1
17	1	2/19/2011	14:44-14:56	afternoon	8	2	0
18	1	2/19/2011	15:02-15:11	afternoon	50	20	3
19	1	2/19/2011	15:02-15:11	afternoon	50	18	3
20	1	2/19/2011	15:02-15:11	afternoon	50	15	2
21	1	2/20/2011	10:13-10:32	morning	50	0	0
22	1	2/20/2011	10:13-10:32	morning	50	8	0
23	1	2/20/2011	10:13-10:32	morning	50	9	0
24	1	2/20/2011	10:13-10:32	morning	50	7	0
25	1	2/20/2011	10:13-10:32	morning	50	9	0
26	1	2/20/2011	10:13-10:32	morning	50	10	0
27	1	2/20/2011	10:13-10:32	morning	50	9	0
28	1	2/20/2011	10:35-10:42	morning	25	0	0
29	1	2/20/2011	10:35-10:42	morning	25	5	0
30	1	2/20/2011	10:35-10:42	morning	25	30	1
31	1	2/20/2011	10:35-10:42	morning	25	27	0
32	1	2/20/2011	10:42-10:47	morning	8	6	0
33	1	2/20/2011	10:42-10:47	morning	8	4	1
34	1	2/20/2011	10:42-10:47	morning	8	8	0
35	1	2/20/2011	10:51-10:55	morning	50	12	2
36	1	2/20/2011	10:51-10:55	morning	50	18	0
37	1	2/20/2011	10:51-10:55	morning	50	16	1
38	1	2/20/2011	14:58-15:08	afternoon	8	3	0
39	1	2/20/2011	14:58-15:08	afternoon	8	2	1
40	1	2/20/2011	14:58-15:08	afternoon	8	1	3
41	1	2/20/2011	14:58-15:08	afternoon	8	2	0
42	1	2/20/2011	14:58-15:08	afternoon	8	0	0
43	1	2/20/2011	14:58-15:08	afternoon	8	2	0
44	1	2/20/2011	15:15-15:30	afternoon	25	9	6
45	1	2/20/2011	15:15-15:30	afternoon	25	15	10
46	1	2/20/2011	15:15-15:30	afternoon	25	7	8
47	1	2/20/2011	15:15-15:30	afternoon	25	15	4
48	1	2/20/2011	15:15-15:30	afternoon	25	9	0
49	1	2/20/2011	15:15-15:30	afternoon	25	9	7
50	1	2/20/2011	15:38-15:50	afternoon	50	9	4
51	1	2/20/2011	15:38-15:50	afternoon	50	15	2
52	1	2/20/2011	15:38-15:50	afternoon	50	12	2
53	1	2/20/2011	15:38-15:50	afternoon	50	12	0
54	1	2/20/2011	15:38-15:50	afternoon	50	15	2
55	1	2/23/2011	17:00-17:16	afternoon	50	6	0
56	1	2/23/2011	17:00-17:16	afternoon	50	8	1
57	1	2/23/2011	17:00-17:16	afternoon	50	13	0
58	1	2/23/2011	17:00-17:16	afternoon	50	11	5
59	1	2/23/2011	17:00-17:16	afternoon	50	15	7
60	1	2/24/2011	8:50-9:10	morning	25	0	0
61	1	2/24/2011	8:50-9:10	morning	25	3	0
62	1	2/24/2011	8:50-9:10	morning	25	0	0
63	1	2/24/2011	8:50-9:10	morning	25	0	0
64	1	2/24/2011	8:50-9:10	morning	25	1	0
65	1	2/24/2011	8:50-9:10	morning	25	3	0
66	1	2/24/2011	8:50-9:10	morning	25	5	1
67	1	2/24/2011	8:50-9:10	morning	25	6	0
68	1	2/24/2011	8:50-9:10	morning	25	2	2
69	1	2/24/2011	8:50-9:10	morning	25	3	0
70	1	2/24/2011	8:50-9:10	morning	25	5	0
71	2	2/25/2011	8:42 - 8:48	morning	50	15	0
72	2	2/25/2011	8:42 - 8:48	morning	50	30	0
73	2	2/25/2011	8:42 - 8:48	morning	50	12	0
74	2	2/25/2011	8:42 - 8:48	morning	50	10	0
75	2	2/25/2011	8:42 - 8:48	morning	50	50	4
76	2	2/26/2011	09:35:00	morning	50	50	5
77	2	2/26/2011	10:05:00	morning	50	30	10
78	2	2/26/2011	10:45:00	morning	50	30	12
79	2	2/26/2011	11:15:00	morning	50	30	0
80	2	2/26/2011	17:15 - 17:18	afternoon	50	50	7
81	2	2/26/2011	17:15 - 17:18	afternoon	50	50	0
82	2	2/27/2011	11:55 - 12:00	morning	50	40	0
83	2	2/27/2011	11:55 - 12:00	morning	50	70	20
84	3	2/28/2011	14:25-14:55	afternoon	25	20	0
85	3	2/28/2011	14:25-14:55	afternoon	25	0	0
86	3	2/28/2011	14:25-14:55	afternoon	25	7	0
87	3	2/28/2011	14:25-14:55	afternoon	25	30	2
88	3	2/28/2011	14:25-14:55	afternoon	25	20	5
89	3	2/28/2011	14:25-14:55	afternoon	25	25	7
90	3	2/28/2011	14:25-14:55	afternoon	25	30	8
91	3	2011-01-03	14:56-15:06	afternoon	25	8	1
92	3	2011-01-03	14:56-15:06	afternoon	25	20	10
93	3	2011-01-03	14:56-15:06	afternoon	25	20	12
94	3	2011-01-03	14:56-15:06	afternoon	25	25	12
95	3	2011-01-03	14:56-15:06	afternoon	25	30	15
96	3	2011-01-03	14:56-15:06	afternoon	25	21	10
97	4	2011-02-03	8:35 - 9:48	morning	50	23	0
98	4	2011-02-03	8:35 - 9:48	morning	50	12	7
99	4	2011-02-03	8:35 - 9:48	morning	50	7	0
100	4	2011-02-03	8:35 - 9:48	morning	50	17	0
101	4	2011-02-03	8:35 - 9:48	morning	50	12	4
102	4	2011-02-03	8:35 - 9:48	morning	50	25	0
103	4	2011-02-03	14:00 - 14:25	afternoon	50	22	0
104	4	2011-02-03	14:00 - 14:25	afternoon	50	40	17
105	4	2011-02-03	14:00 - 14:25	afternoon	50	30	7
106	4	2011-02-03	14:00 - 14:25	afternoon	50	40	11
107	4	2011-02-03	14:00 - 14:25	afternoon	50	30	0
108	4	2011-02-03	14:00 - 14:25	afternoon	50	30	0
109	5	2011-03-03	8:05 - 9:53	morning	50	9	0
110	5	2011-03-03	8:05 - 9:53	morning	50	30	2
111	5	2011-03-03	8:05 - 9:53	morning	50	16	1
112	5	2011-03-03	8:05 - 9:53	morning	50	30	0
113	5	2011-03-03	8:05 - 9:53	morning	50	7	0
114	5	2011-03-03	8:05 - 9:53	morning	50	30	3
115	5	2011-03-03	8:05 - 9:53	morning	50	13	0
116	5	2011-03-03	8:05 - 9:53	morning	50	25	0
117	5	2011-03-03	8:05 - 9:53	morning	50	30	1
118	5	2011-03-03	8:05 - 9:53	morning	50	15	0
119	5	2011-03-03	8:05 - 9:53	morning	50	21	6
120	5	2011-03-03	8:05 - 9:53	morning	50	40	8
